# Supplementary material for: Genome-Wide Identification, Characterization, and Expression Analysis of Long-Chain Acyl-CoA Synthetases in Carya illinoinensis under Different Treatments
Source: Int J Mol Sci. 2023 Jul 17;24(14):11558. doi: 10.3390/ijms241411558 (PMC10380667; doi:10.3390/ijms241411558)
Supplement: Supplementary file 1 [file ijms-24-11558-s001.zip]

Archive with 1 entries (1 files):
- ijms-2519021-supplementary.xlsx
