# Supplementary material for: Genome-Wide Identification, Characterization, and Expression Analysis of Long-Chain Acyl-CoA Synthetases in Carya illinoinensis under Different Treatments
Source: Int J Mol Sci. 2023 Jul 17;24(14):11558. doi: 10.3390/ijms241411558 (PMC10380667; doi:10.3390/ijms241411558)
Supplement: Supplementary file 1 [file ijms-24-11558-s001.zip › ijms-2519021-supplementary.xlsx]

## Sheet: Sheet1
Table S1. Genome-wide characterization of the LACS proteins in pecan.
Gene name	Gene ID	At Orthologs	Chromosome	Amino acids	PI	Molecular weight/kDa	instability indexes
CiLACS1	CiPaw.07G120300	AT2G47240	7	666	6.36	75.3095	31.85
CiLACS1-1	CiPaw.08G087000	AT2G47240	8	660	6.08	74.3936	27.79
CiLACS2	CiPaw.06G138800	AT1G49430	6	661	5.99	73.9247	40.36
CiLACS4	CiPaw.12G083400	AT4G23850	12	662	6	73.9202	32.95
CiLACS4-1	CiPaw.11G121800	AT4G23850	11	662	6.29	74.0863	33.09
CiLACS6	CiPaw.01G164000	AT5G27600	1	694	6.98	76.7322	32.33
CiLACS6-1	CiPaw.02G095600	AT5G27600	2	695	7.54	76.4438	29.53
CiLACS7	CiPaw.08G164500	AT5G27600	8	698	6.3	77.1685	39.91
CiLACS8	CiPaw.03G283100	AT2G04350	3	730	8.36	80.1633	29.69
CiLACS9	CiPaw.06G030800	AT1G77590	6	697	5.96	76.476	30.34
CiLACS9-1	CiPaw.05G222300	AT1G77590	5	613	6.88	67.6029	30.85
Table S2. Gene number and ID of LACSs in Arabidopsis thaliana, Brassica napus, Carya cathayensis, Carya illinoinensis, Glycine max, Juglans regia, Oryza sativa and Populus trichocarpa. The names of these proteins were renamed according to their affinity to Arabidopsis.
Plant	Gene ID	Rename
Arabidopsis thaliana	AT2G47240	AtLACS1
Arabidopsis thaliana	AT1G49430	AtLACS2
Arabidopsis thaliana	AT1G64400	AtLACS3
Arabidopsis thaliana	AT4G23850	AtLACS4
Arabidopsis thaliana	AT4G11030	AtLACS5
Arabidopsis thaliana	AT3G05970	AtLACS6
Arabidopsis thaliana	AT5G27600	AtLACS7
Arabidopsis thaliana	AT2G04350	AtLACS8
Arabidopsis thaliana	AT1G77590	AtLACS9
Brassica napus	CDX95713	BnLACS1
Brassica napus	CDY51419	BnLACS1-1
Brassica napus	CDY27501	BnLACS1-2
Brassica napus	CDY59237	BnLACS2
Brassica napus	CDY29350	BnLACS2-1
Brassica napus	CDY64879	BnLACS3
Brassica napus	CDY46530	BnLACS3-1
Brassica napus	CDY47618	BnLACS4
Brassica napus	CDY03515	BnLACS4-1
Brassica napus	CDX86825	BnLACS5
Brassica napus	CDY40856	BnLACS5-1
Brassica napus	CDY25270	BnLACS5-2
Brassica napus	CDX94232	BnLACS5-3
Brassica napus	CDX74115	BnLACS6
Brassica napus	CDY49993	BnLACS6-1
Brassica napus	CDY27725	BnLACS6-2
Brassica napus	CDY05217	BnLACS6-3
Brassica napus	CDX86151	BnLACS7
Brassica napus	CDX80638	BnLACS7-1
Brassica napus	CDY66248	BnLACS8
Brassica napus	CDY15082	BnLACS8-1
Brassica napus	CDX68052	BnLACS9
Brassica napus	CDX79212	BnLACS9-1
Carya cathayensis	CCA0526S0260	CcLACS1
Carya cathayensis	CCA1057S0023	CcLACS1-1
Carya cathayensis	CCA0977S0009	CcLACS2
Carya cathayensis	CCA1051S0001	CcLACS4
Carya cathayensis	CCA0918S0167	CcLACS4-1
Carya cathayensis	CCA1123S0099	CcLACS6
Carya cathayensis	CCA1806S0008	CcLACS6-1
Carya cathayensis	CCA0898S0117	CcLACS7
Carya cathayensis	CCA0646S0081	CcLACS8
Carya cathayensis	CCA1377S0027	CcLACS9
Carya cathayensis	CCA0803S0023	CcLACS9-1
Carya illinoinensis	CiPaw.07G120300.1	CiPawLACS1
Carya illinoinensis	CiPaw.08G087000.1	CiPawLACS1-1
Carya illinoinensis	CiPaw.06G138800.1	CiPawLACS2
Carya illinoinensis	CiPaw.12G083400.1	CiPawLACS4
Carya illinoinensis	CiPaw.11G121800.1	CiPawLACS4-1
Carya illinoinensis	CiPaw.01G164000.1	CiPawLACS6
Carya illinoinensis	CiPaw.02G095600.1	CiPawLACS6-1
Carya illinoinensis	CiPaw.08G164500.1	CiPawLACS7
Carya illinoinensis	CiPaw.03G283100.1	CiPawLACS8
Carya illinoinensis	CiPaw.06G030800.1	CiPawLACS9
Carya illinoinensis	CiPaw.05G222300.1	CiPawLACS9-1
Glycine max	Glyma.02G010300.2	GmLACS1
Glycine max	Glyma.10G010800.4	GmLACS1-1
Glycine max	Glyma.19G218300.2	GmLACS1-2
Glycine max	Glyma.03G221350.1	GmLACS1-3
Glycine max	Glyma.12G047400.1	GmLACS2
Glycine max	Glyma.20G007900.1	GmLACS2-1
Glycine max	Glyma.07G161900.1	GmLACS2-2
Glycine max	Glyma.11G122500.1	GmLACS2-3
Glycine max	Glyma.01G225200.1	GmLACS4
Glycine max	Glyma.11G017900.1	GmLACS4-1
Glycine max	Glyma.05G216600.1	GmLACS4-2
Glycine max	Glyma.20G143900.1	GmLACS6
Glycine max	Glyma.10G249700.1	GmLACS6-1
Glycine max	Glyma.20G060300.1	GmLACS8
Glycine max	Glyma.20G060100.1	GmLACS8-1
Glycine max	Glyma.13G010100.1	GmLACS8-2
Glycine max	Glyma.06G112900.1	GmLACS9
Glycine max	Glyma.13G079900.1	GmLACS9-1
Juglans regia	JreChr07G11075	JrLACS1
Juglans regia	JreChr08G10014	JrLACS1-1
Juglans regia	JreChr06G11268	JrLACS2
Juglans regia	JreChr11G11200	JrLACS4
Juglans regia	JreChr12G10871	JrLACS4-1
Juglans regia	JreChr01G11687	JrLACS6
Juglans regia	JreChr02G10700	JrLACS6-1
Juglans regia	JreChr08G11472	JrLACS7
Juglans regia	JreChr03G12827	JrLACS8
Juglans regia	JreChr06G11877	JrLACS9
Juglans regia	JreChr05G11730	JrLACS9-1
Oryza sativa	LOC_Os05g04170.1	OsLACS1
Oryza sativa	LOC_Os11g35400.1	OsLACS2
Oryza sativa	LOC_Os06g06350.1	OsLACS4
Oryza sativa	LOC_Os01g48910.1	OsLACS4-1
Oryza sativa	LOC_Os01g46750.1	OsLACS4-2
Oryza sativa	LOC_Os12g04990.1	OsLACS6
Oryza sativa	LOC_Os11g04980.1	OsLACS6-1
Oryza sativa	LOC_Os05g25310.1	OsLACS8
Oryza sativa	LOC_Os12g07110.1	OsLACS9
Oryza sativa	LOC_Os11g06880.1	OsLACS9-1
Populus trichocarpa	POPTR_0009s11300.1	PtLACS2
Populus trichocarpa	POPTR_0003s13950.1	PtLACS4
Populus trichocarpa	POPTR_0001s10590.1	PtLACS4-1
Populus trichocarpa	POPTR_0010s10050.1	PtLACS6
Populus trichocarpa	POPTR_0013s02220.1	PtLACS7
Populus trichocarpa	POPTR_0014s16730.1	PtLACS8
Populus trichocarpa	POPTR_0014s16750.1	PtLACS8-1
Populus trichocarpa	POPTR_0005s19990.1	PtLACS9
Populus trichocarpa	POPTR_0002s08450.1	PtLACS9-1
Table S3. Gene pairs between pecan and pecan and between pecan and Arabidopsis
CiPaw.07G120300	CiPaw.08G087000
CiPaw.11G121800	CiPaw.12G083400
CiPaw.01G164000	CiPaw.08G164500
CiPaw.02G095600	CiPaw.08G164500
CiPaw.01G164000	CiPaw.02G095600
CiPaw.05G222300	CiPaw.06G030800
AT1G77590	CiPaw.05G222300
AT1G49430	CiPaw.06G138800
AT1G77590	CiPaw.06G030800
AT1G64400	CiPaw.11G121800
AT1G64400	CiPaw.12G083400
AT2G04350	CiPaw.03G283100
AT2G47240	CiPaw.07G120300
AT2G47240	CiPaw.08G087000
AT3G05970	CiPaw.01G164000
AT3G05970	CiPaw.02G095600
AT4G11030	CiPaw.11G121800
AT4G23850	CiPaw.11G121800
AT4G11030	CiPaw.12G083400
AT4G23850	CiPaw.12G083400
AT5G27600	CiPaw.08G164500
Table S4. Analysis of Ka/Ks in pecan.
Collinear gene pair	Ka	Ks	ka/ks
CiLACS1/CiLACS1-1	0.0810455	0.315621	0.256781
CiLACS4/CiLACS4-1	0.0463802	0.332736	0.13939
CiLACS7-1/CiLACS7	0.128982	1.05454	0.122312
CiLACS7/CiLACS7-2	0.118951	1.09	0.109129
CiLACS7-1/CiLACS7-2	0.0490214	0.286198	0.171285
CiLACS9-1/CiLACS9	0.0480641	0.261052	0.184117
Table S5. Primers for CiLACS9 gene cloning
F: ATGAATGCCTATATTGTTGGTGTCCTTG
R: TCATGAGGCATATAATTCAGAGAGTTCTTC
Table S6. qRT-PCR primers sequence of CiLACS genes
Gene name	Primer sequence（5'~3'）		Tm/℃	Product length/bp
CiLACS1	F: GGGCTATGGGTTGACAGAAA	R: CCAGCCGAAGCTCATTGTA	62	110
CiLACS1-1	F: TCCACCTGATCCCGACATAA	R: TGCTTCCCATCCACAAACTC	62	108
CiLACS2	F: GGTGCAGTACGGAAGACATT	R: AAAGATGAGCCTGTCCAAGAG	62	111
CiLACS4	F: CCTAGAGTCTGTTCCTGAAATGG	R: CACGCTTGTAGTACCCTGAAA	62	104
CiLACS4-1	F: GCAAACATGAACAGGCATCTC	R: TGCTGCTCCAGAAAGGATAAG	62	101
CiLACS6	F: CGTCGTCTCAAAGCCATTCA	R: CACTGTAACCCTCCTCCATAAC	62	109
CiLACS6-1	F: GGGATCGTGCATTGGGTTAT	R: CTGGACCAAGAGTGTCGTATAAAG	62	113
CiLACS7	F: ACTCCAAGAAGCAAGCCATAA	R: GAAGCACCCGATCCCATAAA	62	121
CiLACS8	F: TGGCAGCTGAGTCTGTAATG	R: CATCTCCCTTGGTTCCTTTCT	62	108
CiLACS9	F: CATGTGAGCAGTACCGAGATAAG	R: CACTCGTAGTCTCCCAAATGAAG	62	118
CiLACS9-1	F: CGTGATGGAGTGCTCAAGAA	R: CCCAAACCAACTGCCATTAAC	62	108
